# Supplementary material for: Intravitreal Aflibercept for the Treatment of Diabetic Retinopathy Among Patients Who Completed PANORAMA: 1-Year Outcomes from the VOYAGE Extension Study
Source: J Pers Med. 2025 Nov 14;15(11):555. doi: 10.3390/jpm15110555 (PMC12653527; doi:10.3390/jpm15110555)
Supplement: Supplementary file 1 [file jpm-15-00555-s001.zip]

Archive with 1 entries (1 files):
- jpm-3894084-supplementary.pdf
